# Supplementary material for: Cross-Linked Polyvinylimidazole Complexed with Heteropolyacid Clusters for Deep Oxidative Desulfurization
Source: Molecules. 2024 Sep 6;29(17):4238. doi: 10.3390/molecules29174238 (PMC11396842; doi:10.3390/molecules29174238)
Supplement: Supplementary file 1 [file molecules-29-04238-s001.zip]

Archive with 1 entries (1 files):
- molecules-3061440-supplementary.pdf
